# Supplementary material for: Encapsulating Transition Metal Nanoparticles inside Carbon (TM@C) Chainmail Catalysts for Hydrogen Evolution Reactions: A Review
Source: Molecules. 2024 Oct 2;29(19):4677. doi: 10.3390/molecules29194677 (PMC11477923; doi:10.3390/molecules29194677)
Supplement: Supplementary file 1 [file molecules-29-04677-s001.zip]

Archive with 1 entries (1 files):
- molecules-3217176-supplementary.docx
